# Supplementary material for: Dopamine Reduces SARS-CoV-2 Replication In Vitro through Downregulation of D2 Receptors and Upregulation of Type-I Interferons
Source: Cells. 2022 May 19;11(10):1691. doi: 10.3390/cells11101691 (PMC9139638; doi:10.3390/cells11101691)
Supplement: Supplementary file 1 [file cells-11-01691-s001.zip]

Archive with 1 entries (1 files):
- cells-1704007-supplementary.pdf
